# Supplementary material for: Ultramicronized Palmitoylethanolamide Inhibits NLRP3 Inflammasome Expression and Pro-Inflammatory Response Activated by SARS-CoV-2 Spike Protein in Cultured Murine Alveolar Macrophages
Source: Metabolites. 2021 Sep 2;11(9):592. doi: 10.3390/metabo11090592 (PMC8472716; doi:10.3390/metabo11090592)
Supplement: Supplementary file 1 [file metabolites-11-00592-s001.zip]

Archive with 1 entries (1 files):
- metabolites-1336822sup.pdf
